# Supplementary material for: Introgressing Subgenome Components from Brassica rapa and B. carinata to B. juncea for Broadening Its Genetic Base and Exploring Intersubgenomic Heterosis
Source: Front Plant Sci. 2016 Nov 17;7:1677. doi: 10.3389/fpls.2016.01677 (PMC5112257; doi:10.3389/fpls.2016.01677)
Supplement: Supplementary file 1 [file Table1.XLSX]

## Sheet: Sheet1
Supplementary Table 1 General information for the nine synthesized hexaploid lines used in this study
The code of hexaploid lines	Parental species
	Brassica carinata		Brassica rapa
	Accession name	Geographical origin	Accession name	Geographical origin
C05	CGN03943*	Ethiopia	3907
C14	CGN03953	Ethiopia	DongkoutianYC	Hunan, China
C15	CGN03955	Ethiopia	BaiguotianYC	Hubei, China
C18	CGN03965	Ethiopia	TianmenYCbai	Hubei, China
C20	CGN03975	Ethiopia	Denglongzhong	Zhejiang, China
C28	CGN03995	Ethiopia	Baijian13	Jiangsu, China
C31	CGN04000	Ethiopia	TianmendayeYC	Hubei, China
C33	CGN04005	Ethiopia	XinghuaYC	Jiangsu, China
C34	CGN04006	Ethiopia	XinghuaYC	Jiangsu, China
*Five hexaploid lines markered with bold font were involved in the F3 generation of new-type B. juncea
