# Supplementary material for: Introgressing Subgenome Components from Brassica rapa and B. carinata to B. juncea for Broadening Its Genetic Base and Exploring Intersubgenomic Heterosis
Source: Front Plant Sci. 2016 Nov 17;7:1677. doi: 10.3389/fpls.2016.01677 (PMC5112257; doi:10.3389/fpls.2016.01677)
Supplement: Supplementary file 2 [file Table2.XLSX]

## Sheet: Sheet1
Supplementary Table 2 General information for the accessions of traditional B. juncea used in this study
Code	Name of cultivar	Geographic origin	Accessions of initially crossed with hexaploid	Founder parents descended to F3 generation	Parents use for making intersbugenomic hybrids	Cultivars evaluated for seed setting	Accessions used for genetic diversity analysis
J01	113'68	Germany	√				√
J02	Changyang huangjie	Hubei, China	√	√	√		√
J03	Hanzhong gaoYC	Shaanxi, China	√	√			√
J04	Huaye kucai	Yunnan, China	√	√			√
J05	K-100	Pakistan	√	√			√
J06	Kunming gaojiao	Yunnan, China	√				√
J07	Lingjiao YC	Sichuan, China	√				√
J08	Longli kuYC	Yunnan, China	√				√
J09	Maweisong	Sichuan, China	√				√
J10	MaweiYC	Sichuan, China	√				√
J11	Shiman YC	China	√				√
J13	SL10	Hubei, China	√				√
J14	SL105	Hubei, China	√				√
J15	SL110	Hubei, China	√				√
J16	SL14	Hubei, China	√				√
J17	SL15	Hubei, China	√				√
J18	SL19	Hubei, China	√				√
J19	SL20	Hubei, China	√	√			√
J20	SL29	Hubei, China	√				√
J21	SL54	Hubei, China	√	√			√
J22	SL63	Hubei, China	√				√
J23	SL7	Hubei, China	√	√	√		√
J24	SL83	Hubei, China	√				√
J25	SL84	Hubei, China	√				√
J26	SL86	Hubei, China	√				√
J27	SL91	Hubei, China	√	√	√		√
J28	SL94	Hubei, China	√				√
J30	Tangtou kuYC	Yunnan, China	√				√
J31	Tongliang huangqinYC	Sichuan, China	√				√
J32	Yimen fongweizi	Yunnan, China	√				√
J33	Yuanyang kucai	China	√	√			√
J34	Zhunyi niuerduo	Yunnan, China	√				√
J35	Lanshicaoyaozi	Sichuan, China	√	√	√		√
J36	Yufeng zhacai	Chongqing, China	√				√
J37	SV9041341	Sweden	√				√
J39	SV9041503	Sweden	√				√
J40	T6342		√				√
J41	Q28(hybrid)	Pakistan and Russia	√				√
J42	Q31(hybrid)	Xizhang(China) and Sichuan(China)	√				√
J43	Dingcheng huangzi	Hunan, China	√				√
J44	Славяна	Russia	√				√
J45	7202	Xizang, China	√				√
J46	8W121-3	Spain	√				√
J47	Sichuan huangzi	Sichuan, China	√				√
J48	8ZGW13	Unknown	√	√			√
J50	PBR97	India				√	√
J51	CGN15127	Pakistan			√	√	√
J52	PI163494	Pakistan			√	√	√
J53	PI649124	America				√	√
J54	PI271453	India			√	√	√
J55	PI175082	India			√	√	√
J56	Hanzhong huangjie2-1	Shaanxi, China			√	√	√
J57	Domo	Canada				√	√
J58	PI436559	Canada				√	√
Total	54		45	11	9	9	54
