# Supplementary material for: Introgressing Subgenome Components from Brassica rapa and B. carinata to B. juncea for Broadening Its Genetic Base and Exploring Intersubgenomic Heterosis
Source: Front Plant Sci. 2016 Nov 17;7:1677. doi: 10.3389/fpls.2016.01677 (PMC5112257; doi:10.3389/fpls.2016.01677)
Supplement: Supplementary file 3 [file Table3.XLSX]

## Sheet: Sheet1
Supplementary Table 3 Information on the SSR markers used for genetic diversity analysis
Marker Name	Chromosome	Genetic Position from Top (cM)	Ma_fprimer	Ma_rprimer
BG1059*	A1	0.5
BG0764	A1	3.4
BG1528	A1	14.413
BG1392	A1	23.3
BG1182	A1	42.8
BG0765	A1	53.842
AG0370	A1	59.582
BG0991	A1	62.7
AG0432	A1	74.6
BG1453	A1	84.511
BG0988	A1	92
AG0482	A1	100.2
AG0521	A1	104
CA0798	A1	117.6
CA0574	A2	~0
PE0041	A2	12.9
BG1375	A2	22.3
BG0528	A2	33.994
BG0908	A2	39.9
AG0223	A2	49.989
BG1380	A2	52.5
AG0305	A2	73.2
BG1561	A2	84.121
AG0397	A2	90.8
AG0554	A3	19.137
AG0425	A3	27.326
BG1098	A3	34.5
BG1266	A3	41.6548
BG0805	A3	55.7
AG0272	A3	61.3
BG1404	A3	73.3821
AG0493	A3	83.156
BG1116	A3	95.6
AG0541	A3	119.413
BG0920	A3	137.7
BG0874	A4	1.7
AG0447	A4	10.323
BG1127	A4	12.149
CA0962	A4	17.2812
BG1085	A4	19.8322
AG0239	A4	22.99
BG1170	A4	30.356
PE0308	A4	42.6
BG0977	A4	45.6
BG1097	A4	49.355
AG0407	A5	0
BG1084	A5	20.1
CA0859	A5	29.8
CA0560	A5	35.1
BG1015	A5	42.7
BG1457	A5	50
BG1486	A5	61.486
BG0475	A5	70.5577
CA0296	A5	81
AG0374	A5	97.555
CA0687	A5	108.067
BG1227	A5	113
BG1389	A5	124.8
BG1546	A6	0
BG1242	A6	2.178
AG0179	A6	11.467
BG1310	A6	18.64
AG0187	A6	31.736
CA0919	A6	41.1
BG1381	A6	51.378
PE0115	A6	61.533
BG1353	A6	69.009
BG1324	A6	70.512
BG0504	A6	79.7
BG1382	A6	80.1
AG0464	A7	8.64308
CA0789	A7	18.3429
PE0164	A7	40.9
AG0387	A7	51.7
BG0184	A7	57.94
BG1247	A7	68
BG1439	A7	71.8
CA0775	A7	73.6
BG0618	A7	75.146
CA0342	A7	79.5
AG0528	A7	82.417
CA0708	A7	89.525
PE0281	A8	13.003
BG1101	A8	25.6
AG0324	A8	30.123
AG0328	A8	36.135
AG0490	A8	42.833
BG1449	A8	46.5
BG1062	A8	47.7
BG1286	A8	51.8
AG0455	A8	57.1195
CA0239	A8	61.828
BG1234	A8	82.5
CA0539	A9	16.6405
CA0436	A9	24.2265
AG0338	A9	30.444
PE0248	A9	49.4
CA0571	A9	50.1
BG0394	A9	61.455
AG0375	A9	72.647
BG0295	A9	77.7
BG1390	A9	83.4
PE0336	A9	100.037
AG0378	A9	126.2
AG0254	A10	2.23011
BG1167	A10	6.89459
AG0152	A10	8.624
CA0028	A10	23.16
BG0228	A10	40.9
BG0551	A10	46.9913
BG1133	A10	48.97
CA0150	A10	53.856
AG0204	A10	59.91
AG0443	A10	61.756
BG1420	C1	3.17
BG1230	C1	10.2
BG1149	C1	26.4
CA1038	C1	32.4
AG0435	C1	57.383
BG1564	C1	64.962
PE0283	C1	70.9
BG0697	C1	86.65
CA0588	C1	111.4
CA0417	C2	5.9
UB0384	C2	26.5
CA0502	C2	40.3
CA0753	C2	49.8
CA1090	C2	59
CA1027	C2	62.89
CA0681	C2	71.6
CA0918	C2	75.5
CA0896	C2	85.725
CA0559	C2	95.282
BG0353	C2	117.6
CA0935	C2	144.7
BG1288	C3	4.08
BG0326	C3	13.341
BG1155	C3	24.7
AG0504	C3	34.2
AG0148	C3	44.9983
CA0736	C3	52.868
CA1067	C3	61.753
AG0549	C3	71.4
PE0214	C3	94.1
AG0557	C3	116.8
AG0561	C3	129.5
CA0473	C4	1.9
AG0341	C4	16.7
BG1572	C4	28.2674
BG0313	C4	36.424
BG0828	C4	47.9652
CA0932	C4	61.4
CA0916	C4	66.653
BG1357	C4	68.3
CA0134	C4	86.7
BG0986	C5	0
BG1270	C5	3.1
BG0830	C5	43.9529
BG0798	C5	58.449
AG0110	C5	60.372
CA0606	C5	65.403
CA0992	C5	79.3
PE0001	C5	89.212
CA0712	C5	95.604
UB0021	C5	109.6
CA0634	C7	0
CA0544	C7	18
CA0783	C7	27.627
CA0368	C7	30.6
BG0675	C7	41.1
AG0233	C7	54.629
CA0567	C7	58.176
BG0160	C7	60
BG0839	C7	76.255
CA0627	C7	86.2
BG1004	C8	-2.8
CA0727	C8	3.633
UB0029	C8	40
BG0234	C8	51.193
UB0315	C8	66.3
CA0739	C8	76.2
UB0160	C8	90.6426
AG0285	C8	96.9024
CA0812	C8	103.1
CA0604	C8	107.1
CA1107	C9	0
CA0647	C9	20
AG0441	C9	25.1
BG1241	C9	32.362
CA0221	C9	36.912
PE0163	C9	38.4329
UB0307	C9	42.295
BG1358	C9	87.7
cnu099	B1	28.526	CAAATCAGCAAACACCTGTCGT	TTCTGCAAAGAAGGAGAATCGG
cnu098	B1	38.9	TGCGACCCAAGTAGGTGAAAC	TGTCTCTCGCTCATTCATCCAA
Na14D07	B1	75.155	GCATAACGTCAGCGTCAAAC	CTGCGGGACACATAACTTTG
Ni4C11	B1	Unkown	ATAAGGCCGATGTTTCCTCC	CACAGTTGCTTTGGATCTCG
Ni2F07	B2	52.993	ACAAACAAAGCCTCCCAACC	TCACACAACTTGTTCAATCTTGC
BRMS046	B2	72.274	TTGGCCTTGCTATTACGAGCTG	ATGCGCAAACCCTAATTTTCAC
BnGMS044	B2	103.147	GCGAAGATGAATAGTCGAAC	CTCTGTTTCGTCAAGCTACC
BRAS61	B3	86.437	GCAGCCTTCAACTCCCATAGA	TGGGTTCGAGCAGGGTTC
Na10D07	B3	120.039	CTACTTTGATGGACACTTGCC	TCTGAAGTTGATTAGTCGGTCC
BRAS116	B4	92.88	TTTCCACCACCACCGCCATT	GGAAGCAGATGGAGACGGAG
BnGMS013	B4	106.893	CAGTAGCCACAGAAGGTTTC	TTCAATCATCAGACTGCAAA
Na10D09	B4	Unkown	AAGAACGTCAAGATCCTCTGC	ACCACCACGGTAGTAGAGCG
niab013	B5	0.872	GGAACCGTCCTTACTTTCTCTGT	AGGATTGTGTTTTCCACATTGTC
BnGMS091	B5	35.074	ACGCATTCTCTGAATTGACT	GAGCAGTGAGAAAGTCTTCG
niab082	B5	40.265	CATTTCCCCGTGACTATCTG	CGTCTTCATCTCAATCTCGC
Ni2D08	B5	62.515	TTTAGGGAAAGCGAATCTGG	ACAACAACCCATGTCTTCCG
Ni3C08	B5	101.228	CCCTAACACGGTGTCAACAG	GGCAGAATCATCGAGAGGTC
Na12E05	B5	111.618	CGTATGTTTGTTCCACCTGC	ACTAGCAACCACAACGGACC
cnu447	B6	8.614	TGGTGTCAAACGGACAGAAA	ATACTCGGCTCAAACCGTCA
Na12D08	B6	50.158	ACGACGATTCAACTCATCTTC	TTAACCAACTTCGCTTTTTG
Ni2E05	B6	95.064	CTCGTCTCAGGGATTATGTCG	CAGACAGAGGATAGACCGAACC
Bn6A2	B7	58.82	CTTTGTGTGGACTTTTAGAACTTTA	CGCAGCTTTTGGCCCACCTG
Ni4F09	B7	59.561	CTGTTATGCAAGGTCATCGC	TGTTCCAGGTGAAGAAACCG
CB10534	B7	Unkown	AGCTGCAACCACAACTCT	GGAGCGCAAGAAAAG
Ni4C02	B7	Unkown	TCCCTTGTCTACTTGCGACC	ACCCTTGTTCCCTCATCTCC
CB10278	B8	70.528	TGAAGAAGCTGGGACAAG	CAATGCAATACAGCACCA
Ni4A03	B8	84.293	ACACAGAAACATCAAACATACC	GGACCGGTTTTATTTGTTCG
CB10079	B8	88.583	TACAGGAAGATTAAATGCC	ACCGTTTGTCAGTGTCATAG
BnGMS440	B8	99.589	AAGACTCAGTTGTCGAGCAT	CTAAAGACGGTTTATGTGCC
Ni4F08	B8	121.07	GAGAAAGAAGCAAACACAAAGC	TCTCTTTCTTCTCGTTGCCG
HAU061	B8	121.849	GAGTCACCCAATGTTGCTAGGT	GATTAGTTTCCCATTTGCCATC
*The primer sequences for the AC genome are proprietary information of Pioneer
