# Supplementary material for: Introgressing Subgenome Components from Brassica rapa and B. carinata to B. juncea for Broadening Its Genetic Base and Exploring Intersubgenomic Heterosis
Source: Front Plant Sci. 2016 Nov 17;7:1677. doi: 10.3389/fpls.2016.01677 (PMC5112257; doi:10.3389/fpls.2016.01677)
Supplement: Supplementary file 4 [file Table4.XLSX]

## Sheet: Sheet1
Supplementary Table 4 Percentage of the investigated F3 plants expected to exhibit 36 chromosomes derived from the F2 plants with 36, 37 and 38 chromosomes
Chromosome No. in F2	Name of F2:3 families	Number of investigated F3 plants		Ratio of plants with 2n=36
		2n = 36	2n ≠36
36	C18J02L2*	22	7	0.758621
	C18J05L1	1	0	1
	C18J05L2*	11	5	0.6875
	C18J19L1*	21	10	0.677419
	C18J21L1	3	0	1
	C18J23L1	4	0	1
	C28J04L1	2	1	0.666667
	C31J35L1*	17	7	0.708333
	C34J27L1*	11	4	0.733333
	C34J27L2	2	2	0.5
	C34J48L1	1	0	1
	C34J48L2	1	0	1
	C34J48L3	5	2	0.714286
	Total	101	38	0.726619
37	C18J05L3	1	0	1
	C18J21L2	2	1	0.666667
	C18J21L3	4	0	1
	C18J33L1	0	2	0
	C18J33L2	0	1	0
	C28J04L4	2	0	1
	C34J02L2	1	0	1
	C34J03L1	1	1	0.5
	C34J27L4	1	0	1
	Total	12	5	0.705882
38	C05J27L1	2	1	0.666667
	C18J02L5	0	1	0
	C18J02L7	0	2	0
	C18J05L5	0	1	0
	C18J21L7	1	0	1
	C18J48L2	2	0	1
	C34J33L1	0	1	0
	C34J33L2	0	2	0
	C34J33L3	1	0	1
	Total	6	8	0.428571
*The rows marked with red colour represent the plants shown good seed setting in F2 family.
