# Supplementary material for: Introgressing Subgenome Components from Brassica rapa and B. carinata to B. juncea for Broadening Its Genetic Base and Exploring Intersubgenomic Heterosis
Source: Front Plant Sci. 2016 Nov 17;7:1677. doi: 10.3389/fpls.2016.01677 (PMC5112257; doi:10.3389/fpls.2016.01677)
Supplement: Supplementary file 5 [file Table5.XLSX]

## Sheet: Sheet1
Supplementary Table 5 Seed set of F2 plants with different chromosome numbers and its correlation with chromosome number
Chromosome No. in F2	Seed set (seeds/silique, self pollination)	Number of checked plants	Correlation*
36	6.04	17	-0.78
37	4.05	23
38	4.37	49
*Show the correlation between the chromosome number of F2 plants and its mean value of seed set
