# Supplementary material for: Introgressing Subgenome Components from Brassica rapa and B. carinata to B. juncea for Broadening Its Genetic Base and Exploring Intersubgenomic Heterosis
Source: Front Plant Sci. 2016 Nov 17;7:1677. doi: 10.3389/fpls.2016.01677 (PMC5112257; doi:10.3389/fpls.2016.01677)
Supplement: Supplementary file 6 [file Table6.XLSX]

## Sheet: Sheet1
Supplementary Table 8 Fertility and seed yield of new-type B. juncea lines in the F3 generation
Chromosome number in the previous generation	Pollen fertility		Seed set (Mean±SD)
	Checked plants	No. of plants with plenteous pollen (ratio)	Checked plants	Seed/silique		Seed yield per plant (g)
				Self-pollination	Open-pollination
36	580	465（80.17%）	38	7.71±2.85	9.54±2.30	12.15±7.02
37	344	180（52.33%）	11	6.77±2.90	9.05±2.57	9.60±4.38
38	276	161（58.33%）	6	6.65±1.75	9.18±0.96	10.28±3.14
Total	1200	806	55
