# Supplementary material for: Introgressing Subgenome Components from Brassica rapa and B. carinata to B. juncea for Broadening Its Genetic Base and Exploring Intersubgenomic Heterosis
Source: Front Plant Sci. 2016 Nov 17;7:1677. doi: 10.3389/fpls.2016.01677 (PMC5112257; doi:10.3389/fpls.2016.01677)
Supplement: Supplementary file 7 [file Table7.XLSX]

## Sheet: Sheet1
Supplementary Table 7 The F6 plants with chromosome counts
Plant code in F6	Chromosome of F6 plants	Chromosome observed at previous generations		Original pentaploid cross combination
		F4	F3
14H001-1	36	36	36	18J02-2-04
14H008-1	36	36	36	18J23-1-01
14H008-2	36
14H008-3	36
14H008-4	36
14H018-1	36	36	36	34J27-2-01
14H018-2	36
14H018-3	36
14H018-4	36
14H019-1	36	36	36	34J27-4-02
14H019-2	36
14H019-3	36
14H019-4	36
14H021-1	36	36	36	34J33-3-01
14H021-2	36
14H021-3	36
14H021-4	36
14H022-1	36	36	36	34J48-1-02
14H022-2	36
14H022-3	36
14H022-4	36
14H023-1	36	36	36	34J48-2-01
14H023-2	36
14H023-3	36
14H023-4	36
14H000-1	36	unknown	36	05J27-1-01
14H000-2	36
14H000-3	36
14H000-4	36
14H003-1	36	unknown	unknown	18J05-5-01
14H003-2	36
14H003-3	36
14H003-4	36
14H004-1	36	unknown	36	18J19-1-21
14H004-2	36
14H004-3	36
14H004-4	36
14H005-1	36	unknown	36	18J21-1-01
14H005-2	36
14H005-3	36
14H005-4	36
14H006-1	36	unknown	36	18J21-3-01
14H006-2	36
14H006-3	36
14H006-4	36
14H007-1	36	unknown	36	18J21-7-01
14H007-2	36
14H007-3	36
14H007-4	36
14H009-1	36	unknown	36	18J48-2-02
14H009-2	36
14H009-3	36
14H009-4	36
14H010-1	36	unknown	36	28J04-4-01
14H010-2	36
14H010-3	36
14H010-4	36
14H012-1	36	unknown	36	31J35-1-14
14H012-2	36
14H012-3	36
14H012-4	36
14H013-1	40	unknown	36	34J02-2-01
14H013-2	36
14H013-3	40
14H013-4	40
14H014-1	36	unknown	36	34J03-1-03
14H014-2	36
14H014-3	36
14H014-4	36
14H015-1	36	unknown	unknown	34J03-2-01
14H015-2	36
14H015-3	36
14H015-4	36
14H016-1	36	unknown	unknown	34J09-1-01
14H020-1	36	unknown	37	34J33-2-02
14H020-2	36
14H020-3	36
14H020-4	36
