# Supplementary material for: Introgressing Subgenome Components from Brassica rapa and B. carinata to B. juncea for Broadening Its Genetic Base and Exploring Intersubgenomic Heterosis
Source: Front Plant Sci. 2016 Nov 17;7:1677. doi: 10.3389/fpls.2016.01677 (PMC5112257; doi:10.3389/fpls.2016.01677)
Supplement: Supplementary file 8 [file Table8.XLSX]

## Sheet: Sheet1
Supplementary Table 6 The percentage of plants identified with 36 chromosomes from the F2 to F4 and F6 generations
Generation	Number of investigated plant	Number of plants identified with 36 chromosomes	Percentage of 36-chromosomed plants
F2	390	17	0.0435897
F3	171	119	0.695906
F4	116	109	0.939655
F6	78*(25)**	75(25)	96.2% (100%)
*The number includes 53 F6 plants originated from the F4 plants with good fertality but without cytological chromosome confirmation, along with the 25 plants with 36 chromosomes confirmed by cytological observation.
**The number appeared in bracket only includes the F6 plants originated from the F4 plants with 36 chromosomes confirmed by cytological observation.
