# Supplementary material for: Introgressing Subgenome Components from Brassica rapa and B. carinata to B. juncea for Broadening Its Genetic Base and Exploring Intersubgenomic Heterosis
Source: Front Plant Sci. 2016 Nov 17;7:1677. doi: 10.3389/fpls.2016.01677 (PMC5112257; doi:10.3389/fpls.2016.01677)
Supplement: Supplementary file 10 [file Table10.XLSX]

## Sheet: Sheet2
Supplementary Table 10 Selection of the F3 plants of new-type B. juncea descended from 24 F2:3 families for further investigation
Clusters of F3 plants	No. of plants selected from F2:3 family	The code of progenitor		Parental species invovled in the F1 pentaploid
		Code of F2 plant	Code of pentaploid (F1)	Code of hexaploid	Origin of hexaploid	Traditional B. juncea
1	2	C05J27-1	C05J27	C05	CGN03943×3907	J27
2*	22	C18J02-2	C18J02	C18	CGN03965×TianmenYCbai	J02
3	1	C18J05-1	C18J05	C18	CGN03965×TianmenYCbai	J05
4*	11	C18J05-2	C18J05	C18	CGN03965×TianmenYCbai	J05
5	1	C18J05-3	C18J05	C18	CGN03965×TianmenYCbai	J05
6*	21	C18J19-1	C18J19	C18	CGN03965×TianmenYCbai	J19
7	3	C18J21-1	C18J21	C18	CGN03965×TianmenYCbai	J21
8*	2	C18J21-2	C18J21	C18	CGN03965×TianmenYCbai	J21
9	4	C18J21-3	C18J21	C18	CGN03965×TianmenYCbai	J21
10	1	C18J21-7	C18J21	C18	CGN03965×TianmenYCbai	J21
11	4	C18J23-1	C18J23	C18	CGN03965×TianmenYCbai	J23
12	2	C18J48-2	C18J48	C18	CGN03965×TianmenYCbai	J48
13	2	C28J04-1	C28J04	C28	CGN03995×Baijian13	J04
14	2	C28J04-4	C28J04	C28	CGN03995×Baijian13	J04
15	17	C31J35-1	C31J35	C31	CGN04000×TianmendayeYC	J35
16	1	C34J02-2	C34J02	C34	CGN04006×XinghuaYC	J02
17	1	C34J03-1	C34J03	C34	CGN04006×XinghuaYC	J03
18	11	C34J27-1	C34J27	C34	CGN04006×XinghuaYC	J27
19	2	C34J27-2	C34J27	C34	CGN04006×XinghuaYC	J27
20	1	C34J27-4	C34J27	C34	CGN04006×XinghuaYC	J27
21	1	C34J33-3	C34J33	C34	CGN04006×XinghuaYC	J33
22	1	C34J48-1	C34J48	C34	CGN04006×XinghuaYC	J48
23	1	C34J48-2	C34J48	C34	CGN04006×XinghuaYC	J48
24	5	C34J48-3	C34J48	C34	CGN04006×XinghuaYC	J48
Total	119	24	14	5	5	11
*show the plants selected with good seed setting in the F2:3 family.
