# Supplementary material for: Introgressing Subgenome Components from Brassica rapa and B. carinata to B. juncea for Broadening Its Genetic Base and Exploring Intersubgenomic Heterosis
Source: Front Plant Sci. 2016 Nov 17;7:1677. doi: 10.3389/fpls.2016.01677 (PMC5112257; doi:10.3389/fpls.2016.01677)
Supplement: Supplementary file 11 [file Table11.XLSX]

## Sheet: Sheet2
Supplementary Table 11 Seed yield per plant for comparison among the lines of new-type B. juncea, traditional B. juncea and their hybrids
Year of cultivation	Environments	Code of material	Type of material	Seed yield per plant (g) Mean ± SD (CV)	Multiple comparison statistical test	Over superior parent heteoris (Heterobeltiosis)	Mid-parent heterosis
2012-2013	Winter-cropped (Wuhan)	C18J02-2-23	New-type B. juncea	5.94±2.53(0.43)	IJKL
		C18J02-2-23×J56	Hybrid	14.50±3.97(0.27)	B*	0.785714	1.06259
		J56	Traditional B. juncea	8.12±3.93(0.48)	DEFGHI
		C18J02-2-31	New-type B. juncea	7.52±3.69(0.49)	FGHIJ
		C18J02-2-31×J56	Hybrid	13.43±4.08(0.30)	BC*	0.653941	0.717391
		J56	Traditional B. juncea	8.12±3.93(0.48)	DEFGHI
		C18J23-1-16	New-type B. juncea	6.20±1.47(0.24)	HIJKL
		C18J23-1-16×J51	Hybrid	11.06±3.03(0.27)	BCDEF*	0.783871	1.14134
		J51	Traditional B. juncea	4.13±2.12(0.51)	JKL
		C31J35-1-2	New-type B. juncea	6.81±2.82(0.41)	GHIJK
		C31J35-1-2×J54	Hybrid	11.40±2.67(0.23)	BCDE*	0.674009	0.685144
		J54	Traditional B. juncea	6.72±2.64(0.39)	GHIJK
		C31J35-1-5	New-type B. juncea	7.29±1.63(0.22)	GHIJ
		C31J35-1-5×J52	Hybrid	10.09±4.86(0.48)	CDEFG	0.28699	0.333774
		J52	Traditional B. juncea	7.84±2.28(0.36)	EFGHIJ
		C31J35-1-13	New-type B. juncea	8.01±1.60(0.20)	DEFGHI
		C31J35-1-13×J52	Hybrid	9.44±3.24(0.34)	DEFGH	0.178527	0.191167
		J52	Traditional B. juncea	7.84±2.28(0.36)	EFGHIJ
		C31J35-1-22	New-type B. juncea	7.00±2.52(0.36)	GHIJK
		C31J35-1-22×J52	Hybrid	19.58±8.93(0.46)	A*	1.49745	1.63881
		J52	Traditional B. juncea	7.84±2.28(0.36)	EFGHIJ
		C31J35-1-27	New-type B. juncea	5.31±1.78(0.33)	IJKL
		C31J35-1-27×J52	Hybrid	11.58±3.91(0.34)	BCD*	0.477041	0.761217
		J52	Traditional B. juncea	7.84±2.82(0.36)	EFGHIJ
		C34J27-2-31	New-type B. juncea	2.85±1.12(0.39)	L
		C34J27-2-31×J55	Hybrid	6.25±1.54(0.25)	HIJKL	0.00160256	0.375138
		J55	Traditional B. juncea	6.24±2.30(0.37)	HIJKL
		C34J27-39	New-type B. juncea	3.31±1.11(0.34)	KL
		C34J27-39×J56	Hybrid	5.12±2.01(0.39)	IJKL*	-0.369458	-0.104112
		J56	Traditional B. juncea	8.12±3.93(0.48)	DEFGHI
		New-type B. juncea	Multiple combination	6.02±1.65(0.27)	b
		Hybrid		11.24±3.90(0.35)	a*	0.588	0.716
		Traditional B. juncea		6.61±1.42(0.21)	b
2012	Spring-cropped (Hezhen)	C18J02-2-23	New-type B. juncea	2.93±2.66(0.91)	EFGHI
		C18J02-2-31	New-type B. juncea	2.48±0.89(0.36)	FGHI
		C18J02-2-37	New-type B. juncea	1.03±0.95(0.92)	HI
		C18J02-2-6	New-type B. juncea	3.51±1.47(0.42)	EFG
		C18J23-1-2	New-type B. juncea	2.58±1.71(0.66)	FGHI
		C18J23-1-5	New-type B. juncea	1.80±1.08(0.60)	GHI
		C31J35-1-2	New-type B. juncea	0.79±0.41(0.51)	I
		C31J35-1-5	New-type B. juncea	0.99±0.52(0.53)	HI
		C34J48-3-19	New-type B. juncea	2.75±0.97(0.35)	EFGHI
		J02	Traditional B. juncea	3.50±1.49(0.46)	EFG
		J27	Traditional B. juncea	1.68±1.00(0.54)	GHI
		J35	Traditional B. juncea	1.26±0.68(0.54)	GHI
		J52	Traditional B. juncea	3.23±1.49(0.59)	EFGH
		J54	Traditional B. juncea	1.23±0.76(0.62)	GHI
		J55	Traditional B. juncea	4.23±1.29(0.43)	DEF
		J56	Traditional B. juncea	4.53±1.69(0.30)	CDEF
		C18J02-2-37×J58	Hybrid	6.21±4.18(0.67)	BCD
		C18J02-2-6×J53	Hybrid	9.35±5.36(0.57)	A
		C18J23-1-2×J54	Hybrid	6.55±2.44(0.37)	BC
		C18J23-1-5×J57	Hybrid	7.89±4.69(0.59)	AB
		C31J35-1-2×J54	Hybrid	5.93±2.30(0.39)	BCD
		C34J48-3-19×J58	Hybrid	5.10±3.04(0.60)	CDE
		New-type B. juncea	Multiple combination	2.10±0.92(0.44)	b
		Hybrid		6.84±1.40(0.21)	a*	1.4342	1.78861
		Traditional B. juncea		2.81±1.30(0.46)	b
2013-2014	Winter-cropped (Wuhan)	C05J27-1-02	New-type B. juncea	0.58±0.08(0.14)	KL
		C05J27-1-02×J01	Hybrid	3.86±0.51(0.13)	CDEFG*	3.6506	4.47518
		J01	Traditional B. juncea	0.83±0.14(0.17)	IJKL
		C05J27-1-02	New-type B. juncea	0.58±0.08(0.14)	KL
		C05J27-1-02×J54	Hybrid	6.50±0.93(0.14)	AB*	2.96341	4.85586
		J54	Traditional B. juncea	1.64±0.33(0.20)	GHIJKL
		C18J02-2-03	New-type B. juncea	0.63±0.03(0.05)	JKL
		C18J02-2-03×J56	Hybrid	7.69±1.20(0.16)	A*	1.91288	3.70336
		J56	Traditional B. juncea	2.64±0.52(0.20)	EFGHIJK
		C18J23-1-01	New-type B. juncea	1.43±0.06(0.04)	HIJKL
		C18J23-1-01×J55	Hybrid	5.43±1.54(0.28)	BC*	2.7972	3.9589
		J55	Traditional B. juncea	0.76±0.24(0.32)	IJKL
		C18J48-2-02	New-type B. juncea	4.06±0.47(0.12)	CDEF
		C18J48-2-02×J56	Hybrid	5.71±0.26(0.05)	ABC*	0.406404	0.704478
		J56	Traditional B. juncea	2.64±0.52(0.20)	EFGHIJK
		C31J35-1-12	New-type B. juncea	0.25±0.09(0.37)	L
		C31J35-1-12×J54	Hybrid	3.71±1.43(0.38)	CDEFGH*	1.2622	2.92593
		J54	Traditional B. juncea	1.64±0.33(0.20)	GHIJKL
		C31J35-1-13	New-type B. juncea	0.50±0.04(0.09)	KL
		C31J35-1-13×J54	Hybrid	1.51±0.34(0.23)	GHIJKL	-0.0792683	0.411215
		J54	Traditional B. juncea	1.64±0.33(0.20)	GHIJKL
		C34J27-4-02	New-type B. juncea	1.73±0.15(0.09)	FGHIJKL
		C34J27-4-02×J54	Hybrid	4.03±0.17(0.04)	CDEF*	1.32948	1.39169
		J54	Traditional B. juncea	1.64±0.33(0.20)	GHIJKL
		C34J33-3-01	New-type B. juncea	2.29±0.03(0.01)	FGHIJKL
		C34J33-3-01×J01	Hybrid	2.97±0.98(0.33)	DEFGHIJ	0.296943	0.903846
		J01	Traditional B. juncea	0.83±0.14(0.17)	IJKL
		C34J33-3-01	New-type B. juncea	2.29±0.03(0.01)	FGHIJKL
		C34J33-3-01×J04	Hybrid	5.26±0.34(0.07)	BCD*	0.735974	0.977444
		J04	Traditional B. juncea	3.03±1.20(0.40)	DEFGHI
		C34J33-3-01	New-type B. juncea	2.29±0.03(0.01)	FGHIJKL
		C34J33-3-01×J54	Hybrid	3.07±1.04(0.34)	DEFGHI	0.340611	0.562341
		J54	Traditional B. juncea	1.64±0.33(0.20)	GHIJKL
		C34J33-3-01	New-type B. juncea	2.29±0.03(0.01)	FGHIJKL
		C34J33-3-01×J55	Hybrid	4.75±0.15(0.03)	BCDE*	1.07424	2.11475
		J55	Traditional B. juncea	0.76±0.24(0.32)	IJKL
		C34J33-3-01	New-type B. juncea	2.29±0.03(0.01)	FGHIJKL
		C34J33-3-01×J56	Hybrid	6.54±1.05(0.16)	AB*	1.47727	1.65314
		J56	Traditional B. juncea	2.64±0.52(0.20)	EFGHIJK
		New-type B. juncea	Multiple combination	1.43±1.19(0.83)	b
		Hybrid		4.70±1.65(0.35)	a*	1.64045	1.92835
		Traditional B. juncea		1.78±0.92(0.52)	b
2014-2015	Winter-cropped (Wuhan)	C18J02-2-17	New-type B. juncea	6.76±0.76(0.11)	CDEF
		C18J02-2-17xJ01	Hybrid	8.09±1.10(0.14)	ABC*	0.196746	0.624498
		J01	Traditional B. juncea	3.20±0.78(0.24)	KLM
		C18J02-2-17	New-type B. juncea	6.76±0.76(0.11)	CDEF
		C18J02-2-17xJ25	Hybrid	5.37±0.28(0.05)	EFGHI	-0.205621	-0.0717373
		J25	Traditional B. juncea	4.81±1.08(0.23)	GHIJKL
		C18J02-2-17	New-type B. juncea	6.76±0.76(0.11)	CDEF
		C18J02-2-17xJ55	Hybrid	4.82±0.75(0.16)	GHIJKL*	-0.286982	-0.113155
		J55	Traditional B. juncea	4.11±0.07(0.02)	HIJKLM
		C18J02-2-17	New-type B. juncea	6.76±0.76(0.11)	CDEF
		C18J02-2-17xJ56	Hybrid	8.10±0.23(0.03)	ABC*	0.198225	0.255814
		J56	Traditional B. juncea	6.14±0.94(0.15)	DEFG
		C18J21-1-01	New-type B. juncea	2.98±0.25(0.08)	LM
		C18J21-1-01xJ01	Hybrid	3.92±0.45(0.11)	HIJKLM	0.225	0.268608
		J01	Traditional B. juncea	3.20±0.78(0.24)	KLM
		C18J23-1-01	New-type B. juncea	5.14±0.64(0.12)	EFGHIJK
		C18J23-1-01xJ54	Hybrid	3.41±0.49(0.14)	IJKLM	-0.336576	-0.162162
		J54	Traditional B. juncea	3.00±0.73(0.24)	LM
		C18J48-2-02	New-type B. juncea	2.95±0.18(0.06)	LM
		C18J48-2-02xJ25	Hybrid	5.60±0.48(0.09)	EFGH*	0.164241	0.443299
		J25	Traditional B. juncea	4.81±1.08(0.23)	GHIJKL
		C18J48-2-02	New-type B. juncea	2.95±0.18(0.06)	LM
		C18J48-2-02xJ54	Hybrid	4.74±1.17(0.25)	GHIJKL	0.58	0.593277
		J54	Traditional B. juncea	3.00±0.73(0.24)	LM
		C18J48-2-02	New-type B. juncea	2.95±0.18(0.06)	LM
		C18J48-2-02xJ55	Hybrid	7.58±1.39(0.18)	CD*	0.844282	1.14731
		J55	Traditional B. juncea	4.11±0.07(0.02)	HIJKLM
		C18J48-2-02	New-type B. juncea	2.95±0.18(0.06)	LM
		C18J48-2-02xJ56	Hybrid	7.84±1.28(0.16)	BCD*	0.276873	0.724972
		J56	Traditional B. juncea	6.14±0.94(0.15)	DEFG
		C31J35-1-13	New-type B. juncea	3.05±0.37(0.12)	LM
		C31J35-1-13xJ01	Hybrid	5.29±0.68(0.13)	EFGHIJ*	0.653125	0.6928
		J01	Traditional B. juncea	3.20±0.78(0.24)	KLM
		C31J35-1-13	New-type B. juncea	3.05±0.37(0.12)	LM
		C31J35-1-13xJ04	Hybrid	3.24±0.51(0.16)	KLM*	-0.385199	-0.221154
		J04	Traditional B. juncea	5.27±0.19(0.04)	EFGHIJ
		C31J35-1-13	New-type B. juncea	3.05±0.37(0.12)	LM
		C31J35-1-13xJ54	Hybrid	3.36±0.68(0.20)	JKLM	0.101639	0.110744
		J54	Traditional B. juncea	3.00±0.73(0.24)	LM
		C34J03-2-01	New-type B. juncea	6.92±0.03(0)	CDE
		C34J03-2-01xJ55	Hybrid	9.50±0.23(0.02)	AB*	0.372832	0.722575
		J55	Traditional B. juncea	4.11±0.07(0.02)	HIJKLM
		C34J03-2-01	New-type B. juncea	5.57±1.01(0.18)	EFGH
		C34J03-2-01xJ55	Hybrid	7.54±0.45(0.06)	CD*	0.35368	0.557851
		J55	Traditional B. juncea	4.11±0.07(0.02)	HIJKLM
		C34J03-2-01	New-type B. juncea	5.57±1.01(0.18)	EFGH
		C34J03-2-01xJ56	Hybrid	9.86±0.79(0.08)	A*	0.605863	0.684031
		J56	Traditional B. juncea	6.14±0.94(0.15)	DEFG
		C34J09-1-01	New-type B. juncea	4.85±0.45(0.09)	FGHIJKL
		C34J09-1-01xJ55	Hybrid	5.05±0.68(0.14)	EFGHIJK	0.0412371	0.127232
		J55	Traditional B. juncea	4.11±0.07(0.02)	HIJKLM
		C34J09-1-01	New-type B. juncea	4.85±0.45(0.09)	FGHIJKL
		C34J09-1-01xJ56	Hybrid	6.85±1.18(0.17)	CDE*	0.115635	0.246588
		J56	Traditional B. juncea	6.14±0.94(0.15)	DEFG
		C34J27-1-03	New-type B. juncea	3.93±0.47(0.12)	HIJKLM
		C34J27-1-03xJ04	Hybrid	4.03±0(0)	HIJKLM	-0.235294	-0.123913
		J04	Traditional B. juncea	5.27±0.19(0.04)	EFGHIJ
		C34J33-3-01	New-type B. juncea	3.58±0.08(0.02)	IJKLM
		C34J33-3-01xJ02	Hybrid	3.19±0.33(0.10)	KLM	-0.108939	-0.0699708
		J02	Traditional B. juncea	3.28±0.76(0.23)	KLM
		C34J33-3-01	New-type B. juncea	3.58±0.08(0.02)	IJKLM
		C34J33-3-01xJ25	Hybrid	2.57±0.07(0.03)	M*	-0.465696	-0.387366
		J25	Traditional B. juncea	4.81±1.08(0.23)	GHIJKL
		New-type B. juncea	Multiple combination	4.57±1.43(0.31)	b
		Hybrid		5.71±2.15(0.38)	a*	0.249453	0.293318
		Traditional B. juncea		4.26±1.10(0.26)	b
Note: Individual statistical difference and overall statistical difference among hybrids and their parents across the multiple combinations each year is evaluated by F test using the model of multiple comparison under single factor with repeats, and the model of multiple comparison under double factors with repeats by SAS 8.1, respectively. Significant difference at the level of P<0.05 are repres…
